# Supplementary material for: Nitrogen Acquisition Strategies Mediated by Insect Symbionts: A Review of Their Mechanisms, Methodologies, and Case Studies
Source: Insects. 2022 Jan 12;13(1):84. doi: 10.3390/insects13010084 (PMC8781418; doi:10.3390/insects13010084)
Supplement: Supplementary file 1 [file insects-13-00084-s001.zip]

Archive with 1 entries (1 files):
- insects-1513106-supplementary.pdf
